# Supplementary material for: On the systematic position of Baltimartyria Skalski, 1995 and description of a new species from Baltic amber (Lepidoptera, Micropterigidae)
Source: Zookeys. 2011 Sep 24;(130):331–42. doi: 10.3897/zookeys.130.1480 (PMC3260770; doi:10.3897/zookeys.130.1480)
Supplement: XML Treatment for Baltimartyria rasnitsyni [file zookeys.130.1480-treatment1.xml]

<!DOCTYPE tp:taxon-treatment
  PUBLIC "-//TaxonX//DTD Taxonomic Treatment Publishing DTD v0 20100105//EN" "tax-treatment-NSO.dtd">
<tp:taxon-treatment xmlns:tp="http://www.plazi.org/taxpub"><tp:treatment-meta><mixed-citation publication-type="journal"><person-group><name><surname>Mey</surname><given-names>Wolfram</given-names></name></person-group><article-title>On the systematic position of <italic>Baltimartyria</italic> Skalski, 1995 and description of a new species from Baltic amber (Lepidoptera, Micropterigidae)
                </article-title><source>Zookeys</source><day>24</day><month>9</month><year>2011</year><volume>2011</volume><issue>130</issue><fpage>331</fpage><lpage>342</lpage><pub-id pub-id-type="doi">10.3897/zookeys.130.1480</pub-id></mixed-citation></tp:treatment-meta><tp:nomenclature><tp:taxon-name>
                            <tp:taxon-name-part taxon-name-part-type="genus">Baltimartyria</tp:taxon-name-part>
                            <tp:taxon-name-part taxon-name-part-type="species">rasnitsyni</tp:taxon-name-part>
                        <object-id xmlns:xlink="http://www.w3.org/1999/xlink" xlink:type="simple">urn:lsid:zoobank.org:act:1D69948C-B1FF-44BC-B313-2BAA38FA82DF</object-id>
                        <object-id xmlns:xlink="http://www.w3.org/1999/xlink" xlink:type="simple">http://species-id.net/wiki/Baltimartyria_rasnitsyni</object-id>
                        </tp:taxon-name><tp:taxon-status xmlns:xlink="http://www.w3.org/1999/xlink" xlink:type="simple">sp. n.</tp:taxon-status><xref ref-type="fig" rid="F1">Figs 1</xref><xref ref-type="fig" rid="F2"/><xref ref-type="fig" rid="F3"/><xref ref-type="fig" rid="F4"/><xref ref-type="fig" rid="F5">11</xref></tp:nomenclature><tp:treatment-sec sec-type="Material"><title>Material. </title><p>Holotype male, Baltic Amber, MB.I 5950, deposited in Museum für Naturkunde, Berlin.</p></tp:treatment-sec><tp:treatment-sec sec-type="Preservation"><title>Preservation.</title><p>The adult moth is completely preserved and clearly visible from a ventro-lateral view. Right maxillary palps and antenna covered by body, dorsal and inner side of genitalia filled by white emulsion.</p></tp:treatment-sec><tp:treatment-sec sec-type="Etymology"><title>Etymology.</title><p>Named in honour of Alexandr P. Rasnitsyn, the eminent Russian paleoentomologist.</p></tp:treatment-sec><tp:treatment-sec sec-type="Diagnosis"><title>Diagnosis.</title><p><italic><tp:taxon-name>Baltimartyria rasnitsyni</tp:taxon-name></italic> sp. n. can be separated from <italic><tp:taxon-name>Baltimartyria proavitella</tp:taxon-name></italic> by segment four of maxillary palps being as long as third and second segment together, and by shortly stalked R4 and R5 in both fore- and hindwings. In <italic><tp:taxon-name>Baltimartyria proavitella</tp:taxon-name></italic>, the two terminal segments of the maxillary palps are as long as the third segment, and in the fore- and hindwings all terminal R branches originate separately from the cell.</p></tp:treatment-sec><tp:treatment-sec sec-type="Description"><title>Description.</title><p>Length of forewing 4 mm, length of body 3 mm; head with erect, piliform scales on vertex, ocelli pale white, scape and pedicel together as long as eye diameter, scaled, 35 barrel-shaped flagellomeres present, basal segments (1–3) with scales, subsequent segments unscaled, each flagellomere with two whorls of long sensilla trichodea, one basal and one at mid-length, ascoids not clearly visible; maxillary palps five segmented, basal segments of equal length, fourth segment longest, terminal segment short, acute and with short bristles; labial palps two-segmented, terminal segment small, rounded; mandibles present (only base visible); fore-tibia with blade-<!--PageBreak-->like epiphysis exhibiting an acute tip, spurs 0.0.4, basitarsus of all legs covered with short, acute and semi-erect scales, tarsal segments with terminal, pair of ventral bristles; reconstructed wing pattern in <xref ref-type="fig" rid="F1">Fig. 2</xref>, venation in <xref ref-type="fig" rid="F1">Fig. 1</xref>, R1 with two branches in forewing, R4 and R5 on a short common stalk from cell in both wings, (anal field of hindwing only partially visible); ventral side of abdominal segment VIII membranous (= pale brown), lateral sides sclerotised (= dark brown), vinculum deeply retracted into<!--PageBreak--><!--PageBreak--><!--PageBreak--> segment VIII (segmental limits obsolete by milky nebulae); valvae simple, elliptical and spoon-like, outer surface covered by hairs.</p><fig id="F1" position="float" orientation="portrait"><label>Figures 1–2.</label><caption><p><italic><tp:taxon-name>Baltimartyria rasnitsyni</tp:taxon-name></italic> sp. n. <bold>1</bold> wing venation <bold>2</bold> reconstructed wing pattern.</p></caption><graphic xmlns:xlink="http://www.w3.org/1999/xlink" xlink:href="ZooKeys-130-331-g001.jpg" position="float" orientation="portrait" xlink:type="simple"/></fig><fig id="F2" position="float" orientation="portrait"><label>Figures 3–8.</label><caption><p><italic><tp:taxon-name>Baltimartyria rasnitsyni</tp:taxon-name></italic> sp. n. <bold>3</bold> head, lateral view <bold>4</bold> flagellomeres from mid-antenna, enlarged <bold>5</bold> foreleg, enlarged <bold>6</bold> tibia of foreleg with epiphysis from different view <bold>7</bold> legs <bold>8</bold> tip of abdomen and genitalia, ventrolateral view.</p></caption><graphic xmlns:xlink="http://www.w3.org/1999/xlink" xlink:href="ZooKeys-130-331-g002.jpg" position="float" orientation="portrait" xlink:type="simple"/></fig><fig id="F3" position="float" orientation="portrait"><label>Figure 9.</label><caption><p>Male holotype of <italic><tp:taxon-name>Baltimartyria rasnitsyni</tp:taxon-name></italic> sp. n. Right hand side position, scale bar 1 mm.</p></caption><graphic xmlns:xlink="http://www.w3.org/1999/xlink" xlink:href="ZooKeys-130-331-g003.jpg" position="float" orientation="portrait" xlink:type="simple"/></fig><fig id="F4" position="float" orientation="portrait"><label>Figure 10.</label><caption><p>Male holotype of <italic><tp:taxon-name>Baltimartyria rasnitsyni</tp:taxon-name></italic> sp. n. Details of head, scale bar 1 mm.</p></caption><graphic xmlns:xlink="http://www.w3.org/1999/xlink" xlink:href="ZooKeys-130-331-g004.jpg" position="float" orientation="portrait" xlink:type="simple"/></fig><fig id="F5" position="float" orientation="portrait"><label>Figure 11.</label><caption><p>Male holotype of <italic><tp:taxon-name>Baltimartyria rasnitsyni</tp:taxon-name></italic> sp. n. Antenna, scale bar 1 mm.</p></caption><graphic xmlns:xlink="http://www.w3.org/1999/xlink" xlink:href="ZooKeys-130-331-g005.jpg" position="float" orientation="portrait" xlink:type="simple"/></fig></tp:treatment-sec></tp:taxon-treatment>
